# Supplementary material for: Identification of bacteriophage DNA in human umbilical cord blood
Source: JCI Insight. 2025 Jul 8;10(13):e183123. doi: 10.1172/jci.insight.183123 (PMC12288903; doi:10.1172/jci.insight.183123)
Supplement: Supporting data values [file jciinsight-10-183123-s202.xlsx]

## Sheet: Figure 1B
Phage Database	Number of Phage Sequences
CPD	14
GPD	41
GVD	12
MGV	13
ELGV	14

## Sheet: Figure 1C
# of phage sequences	Pair 1	Pair 2	Pair 3	Pair 4	Pair 5	Pair 6	Pair 7	Pair 8	Pair 9	Pair 10
Total Maternal	11	37	23	24	15	38	19	15	17	21
Shared	10	24	17	14	9	12	12	13	13	13
Total Fetal	30	30	27	22	14	12	15	16	18	14
Maternal (unique)	1	13	6	10	6	26	7	2	4	8
Fetal (unique)	20	6	10	8	5	0	3	3	5	1

## Sheet: Figure 1D
# of phage sequences	Pair 1	Pair 2	Pair 3	Pair 4	Pair 5	Pair 6	Pair 7	Pair 8	Pair 9	Pair 10
Total Maternal	1	26	12	13	6	28	8	4	6	10
Shared	1	13	6	3	0	2	2	2	2	2
Total Fetal	21	19	16	11	3	2	5	5	7	3
Maternal (unique)	0	13	6	10	6	26	6	2	4	8
Fetal (unique)	20	6	10	8	3	0	3	3	5	1

## Sheet: Figure 1E
# of samples with phage sequence present	1	2	3	4	5-9	>9
# of phage sequences	50	10	11	3	3	17

## Sheet: Figure 2B
Phage Database	Number of Phage Sequences
CPD	64
GPD	175
GVD	82
MGV	65
ELGV	210

## Sheet: Figure 2C
Number of phage sequences in each sample	354	165	23	18	17	17	17	17	17	16	16	16	15	14	14	14	13	13	13	12	12	11	11	11	10	10	10	9	8	8	7	7	6	5	5	4	4	4	4	4	4	3	3	3	3	3	2	2	2
Sample number	1	2	3	4	5	6	7	8	9	10	11	12	13	14	15	16	17	18	19	20	21	22	23	24	25	26	27	28	29	30	31	32	33	34	35	36	37	38	39	40	41	42	43	44	45	46	47	48	49
[truncated: 75 more columns]

## Sheet: Figure 2D
# of phage sequences	Pair 1	Pair 2	Pair 3	Pair 4	Pair 5	Pair 6	Pair 7	Pair 8	Pair 9	Pair 10	Pair 11	Pair 12	Pair 13	Pair 14	Pair 15	Pair 16	Pair 17	Pair 18	Pair 19	Pair 20	Pair 21	Pair 22	Pair 23	Pair 24	Pair 25
Total Maternal	17	5	15	17	10	17	16	13	8	2	14	9	17	4	1	1	13	2	3	1	10	6	18	12	16
Shared	10	1	3	1	6	13	2	9	3	1	7	5	3	4	1	0	13	1	1	1	6	6	6	7	2
Total Fetal	14	3	7	2	7	17	2	11	4	3	12	13	3	11	1	23	354	4	2	1	11	16	8	10	2
Maternal (unique)	7	4	12	16	4	4	14	4	5	1	7	4	14	0	0	1	0	1	2	0	4	0	12	5	14
Fetal (unique)	4	2	4	1	1	4	0	2	1	2	5	8	0	7	0	23	341	3	1	0	5	10	2	3	0

## Sheet: Figure 2E
# of samples with phage sequence present	1	2	3	4	5-9	>9
# of phage sequences	539	28	6	1	7	15

## Sheet: Figure 2F
	# phage sequences
Witt (unique)	575
combined	21
POPE (unique)	73

## Sheet: Supplemental Figure 1A
TwoPP	expected probability	Expected abs freq	actual abs freq	actual rel freq
Dyad	0.0526316	0.526316	3	0.3
Non-Dyad	0.947368	9.47368	7	0.7

[truncated: 1 more sheets: Supplemental Figure 1B]
